# Supplementary material for: Assessing cognition in people with severe mental disorders in low- and middle-income countries: a systematic review of assessment measures
Source: Soc Psychiatry Psychiatr Epidemiol. 2021 Jun 18;57(3):435–60. doi: 10.1007/s00127-021-02120-x (PMC8934327; doi:10.1007/s00127-021-02120-x)
Supplement: Supplementary file 2 — Supplementary file2 (XLSX 13 KB) [file 127_2021_2120_MOESM2_ESM.xlsx]

## Sheet: Together
Online resource 2: Data extraction table for a systematic review of the psychometric properties of measures adapted/developed and validated in people with severe mental disorder
S.N	Citation	Method																				Result																	General	Decision
	Author and year	Study design	Setting (Country in which the study was conducted )	Type of study	Type of measurement	who administer	resource and knweldge need	Psychometric property addressed	Psychometric assessment/analysis method	Gold standard used and adequancy	Participants (Sample size and type) E.g., PWS, PWD, PWBPD, HC	Important disease characteristics (e.g. severity, status, duration) and description of treatment	Setting(s) in which the study was conducted (e.g. general population, primary care or hospital/ rehabilitation care)	Method used to select patients (e.g. convenience, consecutive, or random)	sample characters tics (Age, sex, Educatiion, Language)				Domain assessed	purpose of the measure	Duration of administration	Name of the measurement	Percentage of missing responses (response rate)/ Percentage of missing items	Description of how missing items were handled	Distribution of the (total) scores	Percentage of the respondents who had the lowest possible (total) score	Percentage of the respondents who had the highest possible (total) score	Scores and change scores (i.e. means and SD) for relevant (sub) groups, e.g. for normative groups, subgroups of patients, or the general population	Minimal Important Change (MIC) or Minimal Important Difference (MID)	discripton of the test	measurement properties							Other findings	Critique of the study	Included	Excluded (Reason)
															Median or mean age (with standard deviation or range)	Distribution of sex	Median or mean Education (with standard deviation or range)	Language in which the HR-PRO instrument was evaluated													Internal consistency	Reliability Number of measurment time interval and appropratness independancy condition of pt b/n test condition	Hypotheses testing/ Convergent validity Concurent validity Hypotheses expected direction and magnitude adequate discription and properties of comparator	Content validity relevance of items (for study pp) (for the purpuse) reflect the concept	Structural validity is FA performed	Cross cultural (Source and traslated lagnuage, espertise with respect to language, and content, translater worked independently, forward and backward translation, method of solving difference in translation, translation reviwed by commete, cognitve interview with adequate sample, charactersitics of sample)	Other specifiy ..criterion validity, reponsivness, Practice effect, Tolerability & practicality
Title: Assessing cognition in people with severe mental disorders in low-and middle-income countries: a systematic review of assessment measures Short title: Measures of cognition in severe mental disorders Yohannes Gebreegziabhere1, 2*, Kassahun Habatmu3, Andualem Derese2, 4, Hetta Gouse5, Stephen M Lawrie6, Matteo Cella7, Atalay Alem2 1Department of Nursing, College of Health Sciences, Debre Be…
